# Supplementary material for: Robust identification of temporal biomarkers in longitudinal omics studies
Source: Bioinformatics. 2022 Jun 28;38(15):3802–11. doi: 10.1093/bioinformatics/btac403 (PMC9344853; doi:10.1093/bioinformatics/btac403)
Supplement: btac403_Supplementary_Data [file btac403_supplementary_data.zip]

Archive with 1 entries (1 files):
- OmicsLonDA_SupplementalTables_Bioinformatics_06102022.xlsx
